# Supplementary material for: The Use of Artificial Intelligence Algorithms in the Prognosis and Detection of Lymph Node Involvement in Head and Neck Cancer and Possible Impact in the Development of Personalized Therapeutic Strategy: A Systematic Review
Source: J Pers Med. 2023 Nov 21;13(12):1626. doi: 10.3390/jpm13121626 (PMC10745006; doi:10.3390/jpm13121626)
Supplement: Supplementary file 1 [file jpm-13-01626-s001.zip]

Archive with 1 entries (1 files):
- jpm-2708049-supplementary.pdf
